# Supplementary material for: Characterization of SHH, SOX3, WNT3A and WNT9B Proteins in Human Non-Syndromic Cleft Lip and Palate Tissue
Source: Dent J (Basel). 2023 Jun 9;11(6):151. doi: 10.3390/dj11060151 (PMC10297181; doi:10.3390/dj11060151)
Supplement: Supplementary file 1 [file dentistry-11-00151-s001.zip]

Archive with 2 entries (2 files):
- Supplementary material 1_Tissue localization.pdf
- Supplementary material 2_Semiquantitative evaluation in 5 visual fields.pdf
